# Supplementary material for: Age differences in immunity to human seasonal coronaviruses and the immunogenicity of ChAdOx1 nCoV-19 (AZD1222)
Source: eBioMedicine. 2025 Jul 16;118:105847. doi: 10.1016/j.ebiom.2025.105847 (PMC12284711; doi:10.1016/j.ebiom.2025.105847)
Supplement: Supplementary Table S1 [file mmc1.xlsx]

## Sheet: Supp Table 1
Supplementary Table S1: Summary statistics for SCoV2 antibody responses at D0, D28 and D56 across different age groups
Age Group	n	IgG titre - Median (IQR)						Fold Change - Median (95% CI)
		D0		D28		D56		D28/D0		D56/D28
6-11	30	41.00 (29.75-87.25)		55912 (29014-71474)		NA		1512 (721-1964)		NA
12-17	37	45.00 (25.50-88.00)		20052 (12512-29816)		28966 (18982-38158)		392 (236-753)		1.51 (0.84-1.90)
18-55	39	82.00 (29.00-183.00)		6172 (3600-11690)		16368 (10063-27308)		97.8 (64.6-143)		2.31 (1.76-4.06)
56-69	29	73.00 (29.00-136.50)		3545 (1677-8593)		12316 (7115-30901)		63.2 (15.6-139)		4.44 (2.16-8.62)
≥70	40	80.50 (39.50-114.00)		4127 (1830-11780)		12708 (7385-27667)		51.6 (34.2-113)		2.74 (1.81-4.26)
Age group Comparisons				Median difference	95% CI	Median difference	95% CI
6-11 vs 12-17				35859.5	17686-45669	NA	NA
6-11 vs 18-55				49739.5	32857-58917	NA	NA
6-11 vs 56-69				52366.5	35221-61508	NA	NA
6-11 vs ≥70				51784.5	34416-60803	NA	NA
12-17 vs 18-55				13880	10047-20735	12598	4849-19653
12-17 vs 56-69				16507	12061-23922	16650	2420-23358
12-17 vs ≥70				15925	10999-22895	16258	3136-23744
18-55 vs 56-69				2627	-305-5409	4052	-9447-9070
18-55 vs ≥70				2045	-2216-4287	3660	-8175-9130
56-69 vs ≥70				-582	-5185-2298	-392	-11688-13866
Age Group	n	IgG1 titre - Median (IQR)				Age Group	n	IgG3 titre - Median (IQR)
		D28		D56				D28		D56
12-17	29	23.00 (18.00-424.50)		40.00 (18.00-980.50)		12-17	24	94.50 (56.50-133.50)		118.50 (59.75-283.50)
18-55	39	18.00 (18.00-280.00)		18.00 (18.00-579.00)		18-55	39	51.00 (33.00-127.00)		85.00 (37.00-142.00)
56-69	29	18.00 (18.00-141.50)		176.00 (18.00-593.00)		56-69	27	46.00 (18.00-75.00)		84.00 (47.00-151.00)
≥70	40	22.50 (18.00-60.75)		47.50 (18.00-273.00)		≥70	40	43.50 (19.50-71.50)		40.50 (27.00-107.30)
Age Group	n	IgA titre - Median (IQR)				Age Group	n	IgM titre - Median (IQR)
		D28		D56				D28		D56
12-17	29	12.00 (12.00-15.50)		12.00 (12.00-14.50)		12-17	30	27.50 (17.75-53.25)		19.50 (12.00-29.25)
18-55	39	21.00 (13.00-38.00)		22.00 (16.00-35.00)		18-55	39	25.00 (16.00-55.00)		22.00 (14.00-46.00)
56-69	29	12.00 (12.00-20.50)		15.00 (12.00-26.50)		56-69	29	26.00 (12.00-41.00)		27.00 (17.00-66.00)
≥70	40	19.50 (12.00-41.50)		17.50 (12.00-30.50)		≥70	40	28.00 (19.50-50.50)		22.00 (12.00-35.25)
