# Supplementary material for: Age differences in immunity to human seasonal coronaviruses and the immunogenicity of ChAdOx1 nCoV-19 (AZD1222)
Source: eBioMedicine. 2025 Jul 16;118:105847. doi: 10.1016/j.ebiom.2025.105847 (PMC12284711; doi:10.1016/j.ebiom.2025.105847)
Supplement: Supplementary Table S2 [file mmc2.xlsx]

## Sheet: Supp table 2
Supplementary Table S2: Summary statistics for SCoV2 IgG avidity and FcgR binding levels at D28 and D56 across different age groups
Avidity to SCoV2 (% Binding)						FcgRIIa (AU)						FcgRIIIa (AU)
Age Group	n	Median (IQR)				Age Group	n	Median (IQR)				Age Group	n	Median (IQR)
		D28		D56				D28		D56				D28		D56
12-17	22	23.14 (21.48-29.33)		40.00 (37.45-46.72)		12-17	23	30.47 (18.89-58.22)		56.70 (42.33-90.48)		12-17	23	30.50 (20.19-44.66)		52.44 (38.57-80.38)
18-55	37	20.30 (15.80-23.05)		32.20 (29.35-39.00)		18-55	20	9.50 (6.00-18.50)		36.50 (20.25-51.25)		18-55	20	9.98 (2.37-19.46)		36.23 (20.05-47.86)
56-69	22	20.05 (16.75-23.80)		33.05 (29.25-39.48)		56-69	20	13 (5.00-27.00)		33.00 (24.00-62.75)		56-69	20	10.29 (2.42-20.48)		28.46 (24.58-54.36)
≥70	35	22.80 (17.20-26.90)		35.10 (28.10-38.50)		≥70	20	8.00 (1.75-15.75)		27.00 (11.50-47.25)		≥70	20	5.22 (1.00-18.09)		23.80 (9.00-34.72)
Age Group Comparison		Median difference	95% CI	Median difference	95% CI	Age Group Comparison		Median difference	95% CI	Median difference	95% CI	Age Group Comparison		Median difference	95% CI	Median difference	95% CI
12-17 vs 18-55		2.8	0.7-9.2	7.8	4.6-11.1	12-17 vs 18-55		21	8.6-38.2	20.2	1.3-46.4	12-17 vs 18-55		20.5	9.6-29.5	16.2	0.3-48.6
12-17 vs 56-69		3.1	-0.7-8.5	6.7	2.3-11.1	12-17 vs 56-69		17.5	2.1-37.2	23.7	-2.6-46.7	12-17 vs 56-69		20.2	8.0-29.3	24	2.8-51.2
12-17 vs ≥70		0.3	-2.0-7.7	4.9	2.4-10.0	12-17 vs ≥70		22.5	10.4-40.2	29.7	9.6-58.2	12-17 vs ≥70		25.3	12.0-32.8	28.6	14.2-56.2
18-55 vs 56-69		0.3	-5.5-3.4	-1.1	-4.9-3.5	18-55 vs 56-69		-3.5	-15.5-6.0	3.5	-22.0-15.5	18-55 vs 56-69		-0.3	-10.3-7.3	7.8	-14.3-17.5
18-55 vs ≥70		-2.5	-6.4-3.2	-2.9	-4.8-2.3	18-55 vs ≥70		1.5	-4.5-9.0	9.5	-9.0-25.5	18-55 vs ≥70		4.8	-4.1-13.3	12.4	-2.8-25.0
56-69 vs ≥70		-2.8	-6.1-4.5	-1.8	-5.6-4.0	56-69 vs ≥70		5	-3.0-17.0	6	-9.0-29.5	56-69 vs ≥70		5.1	-4.7-16.9	4.7	-4.2-25.2
Avidity to SCoV2 (Fold change)						FcgRIIb (AU)						FcgRIIIb (AU)
Age Group	n	Median (95% CI)				Age Group	n	Median (IQR)				Age Group	n	Median (IQR)
		D56/D28						D28		D56				D28		D56
12-17	22	1.63 (1.36-1.84)				12-17	23	37.24 (22.72-62.47)		61.55 (46.79-94.83)		12-17	23	45.23 (21.70-79.82)		50.00 (38.83-66.23)
18-55	37	1.68 (1.46-1.83)				18-55	20	9.50 (5.00-19.50)		35.40 (20.22-52.55)		18-55	20	8.45 (1.00-15.73)		32.51 (15.79-42.38)
56-69	22	1.78 (1.48-2.00)				56-69	20	11.02 (4.62-23.95)		32.45 (22.25-58.53)		56-69	20	12.39 (1.00-26.57)		32.47 (23.36-56.84)
≥70	35	1.40 (1.31-1.61)				≥70	20	8.25 (1.65-14.40)		25.19 (10.61-49.17)		≥70	20	4.45 (1.00-14.37)		20.31 (6.86-34.59)
						Age Group Comparison		Median difference	95% CI	Median difference	95% CI	Age Group Comparison		Median difference	95% CI	Median difference	95% CI
						12-17 vs 18-55		27.7	16.5-42.5	26.1	6.5-49.3	12-17 vs 18-55		36.8	16.8-70.3	17.5	4.5-38.2
						12-17 vs 56-69		26.2	12.5-39.7	29.1	4.6-50.4	12-17 vs 56-69		32.8	8.7-67.9	17.5	2.0-32.2
						12-17 vs ≥70		29	19.2-43.0	36.4	12.5-58.9	12-17 vs ≥70		40.8	18.6-76.3	29.7	15.9-45.9
						18-55 vs 56-69		-1.5	-13.4-6.5	3	-22.0-19.1	18-55 vs 56-69		-3.9	-17.3-7.2	0	-17.9-10.4
						18-55 vs ≥70		1.3	-4.2-9.0	10.2	-15.0-27.6	18-55 vs ≥70		4	-7.7-11.7	12.2	-5.3-24.5
						56-69 vs ≥70		2.8	-3.5-14.5	7.3	-15.7-29.4	56-69 vs ≥70		7.9	-5.3-20.9	12.2	1.0-27.4
						Activation index (AI)						Activation index (AI)
						Age Group	n	Median (95% CI)log10				Age Group	n	Median (95% CI)log10
								D28						D56/D28
						12-17	23	1.90 (1.85-1.91)				12-17	23	1.94 (1.93-1.96)
						18-55	18	1.96 (1.91-2.15)				18-55	19	1.97 (1.94-2.08)
						56-69	16	1.97 (1.94-2.06)				56-69	20	1.99 (1.95-2.03)
						≥70	15	1.91 (1.08-2.02)				≥70	18	1.93 (1.89-1.98)
