# Supplementary material for: Age differences in immunity to human seasonal coronaviruses and the immunogenicity of ChAdOx1 nCoV-19 (AZD1222)
Source: eBioMedicine. 2025 Jul 16;118:105847. doi: 10.1016/j.ebiom.2025.105847 (PMC12284711; doi:10.1016/j.ebiom.2025.105847)
Supplement: Supplementary Table S3 [file mmc3.xlsx]

## Sheet: Supp table S3
Supplementary Table S3: Summary statistics for HCoVs IgG responses at D0, D28 and D56 across different age groups
OC43
Age Group	n	IgG titre - Median (IQR)						Fold Change - Median (95% CI)
		D0		D28		D56		D28/D0		D56/D28
6-11	30	33966 (21388-54423)		60177 (30934-75911)		NA		1.68 (1.37-2.07)		NA
12-17	37	31745 (18199-44795)		43348 (27011-79979)		30538 (18786-50239)		1.64 (1.30-1.81)		0.70 (0.58-0.79)
18-55	39	40380 (24458-76006)		44795 (29722-91270)		49882 (31962-76521)		1.15 (1.06-1.31)		1.02 (0.94-1.15)
56-69	29	29092 (14528-38810)		35957 (22800-55474)		34166 (20007-49898)		1.22 (1.13-1.34)		0.98 (0.91-1.07)
≥70	40	25149 (19107-42548)		31355 (19379-73534)		30905 (20718-71660)		1.09 (1.02-1.11)		0.98 (0.90-1.05)
HKU1
Age Group	n	IgG titre - Median (IQR)						Fold Change - Median (95% CI)
		D0		D28		D56		D28/D0		D56/D28
6-11	30	11131 (4506-20595)		14986 (9604-24288)		NA		1.71 (1.27-2.11)		NA
12-17	37	6912 (4157-13020)		9300 (4197-15615)		5681 (3550-10186)		1.23 (0.97-1.57)		0.77 (0.65-0.99)
18-55	39	9779 (3727-22121)		11833 (4598-21076)		13534 (4377-22759)		1.10 (0.98-1.16)		0.99 (0.91-1.10)
56-69	29	9769 (4997-15739)		11565 (6297-18909)		10642 (5544-16501)		1.16 (1.08-1.23)		0.92 (0.89-0.99)
≥70	40	12683 (7028-18052)		12114 (7458-18337)		12442 (6304-17919)		0.96 (0.93-1.02)		0.96 (0.90-1.00)
229E
Age Group	n	IgG titre - Median (IQR)						Fold Change - Median (95% CI)
		D0		D28		D56		D28/D0		D56/D28
6-11	30	17677 (5047-33067)		18336 (8037-29344)		NA		1.11 (0.90-1.22)		NA
12-17	37	13378 (7657-28909)		19578 (9555-38528)		16140 (7709-28930)		1.17 (1.10-1.45)		0.87 (0.73-1.02)
18-55	39	24570 (13903-55608)		22509 (13470-53910)		24374 (13641-46622)		0.97 (0.91-1.03)		0.97 (0.88-1.05)
56-69	29	19466 (10818-54027)		19757 (12777-59996)		19597 (10931-67050)		1.13 (1.05-1.27)		0.95 (0.87-1.02)
≥70	40	23094 (13072-84851)		21865 (11161-67753)		20929 (11857-58681)		0.92 (0.87-0.97)		0.97 (0.88-1.02)
NL63
Age Group	n	IgG titre - Median (IQR)						Fold Change - Median (95% CI)
		D0		D28		D56		D28/D0		D56/D28
6-11	30	3887 (2065-6758)		3554 (2196-6557)		NA		1.06 (0.85-1.24)		NA
12-17	37	3359 (1668-6616)		5457 (2979-11082)		3105 (1974-6930)		1.63 (1.30-1.89)		0.73 (0.61-0.80)
18-55	39	3349 (2444-9694)		3906 (2351-10762)		3649 (2465-9131)		0.98 (0.95-1.04)		0.94 (0.89-1.99)
56-69	29	3065 (1460-3996)		3445 (1960-4815)		3006 (1565-4275)		1.15 (1.06-1.31)		0.86 (0.80-0.97)
≥70	40	3184 (2088-11162)		3073 (1984-7574)		3096 (1798-6867)		0.97 (0.92-0.99)		0.91 (0.86-0.99)
