# Supplementary material for: Age differences in immunity to human seasonal coronaviruses and the immunogenicity of ChAdOx1 nCoV-19 (AZD1222)
Source: eBioMedicine. 2025 Jul 16;118:105847. doi: 10.1016/j.ebiom.2025.105847 (PMC12284711; doi:10.1016/j.ebiom.2025.105847)
Supplement: Supplementary Table S4 [file mmc4.xlsx]

## Sheet: Supp table S4
Supplementary Table S4: Relationship between HCoVs and SCoV2 IgG across the different age groups
D28 HCoVs response vs D28 SCoV2 response
HCoVs:		OC43	HKU1	229E	NL63
Age group (n)		6-11 (30)
Spearman correlation	r (95% CI)	0.68 (0.42 to 0.84)	0.38 (0.006 to 0.65)	0.18 (-0.20 to 0.52)	0.28 (-0.097 to 0.59)
	p-value	<0.0001	0.041	0.34	0.13
Age group (n)		12-17 (37)
Spearman correlation	r (95% CI)	0.072 (-0.27 to 0.40)	0.006 (-0.33 to 0.34)	0.14 (-0.21 to 0.45)	0.076 (-0.26 to 0.40)
	p-value	0.67	0.97	0.42	0.66
Age group (n)		18-55 (39)
Spearman correlation	r (95% CI)	0.46 (0.16 to 0.68)	0.15 (-0.18 to 0.45)	0.23 (-0.10 to 0.52)	0.26 (-0.067 to 0.54)
	p-value	0.0040	0.36	0.16	0.11
Age group (n)		56-69 (29)
Spearman correlation	r (95% CI)	0.28 (-0.11 to 0.60)	0.41 (0.043 to 0.68)	0.39 (0.014 to 0.67)	0.41 (0.040 to 0.68)
	p-value	0.14	0.026	0.037	0.027
Age group (n)		≥70 (40)
Spearman correlation	r (95% CI)	0.21 (-0.12 to 0.50)	0.052 (-0.27 to 0.37)	0.15 (-0.18 to 0.45)	0.008 (-0.31 to 0.33)
	p-value	0.19	0.75	0.37	0.96
D0 HCoVs response vs D28 SCoV2 response
HCoVs:		OC43	HKU1	229E	NL63
Age group (n)		6-11 (30)
Spearman correlation	r (95% CI)	0.043 (-0.33 to 0.41)	-0.11 (-0.46 to 0.27)	0.13 (-0.25 to 0.48)	0.21 (-0.18 to 0.54)
	p-value	0.82	0.57	0.49	0.27
Age group (n)		12-17 (37)
Spearman correlation	r (95% CI)	-0.12 (-0.43 to 0.23)	-0.084 (-0.41 to 0.26)	0.14 (-0.20 to 0.45)	0.071 (-0.27 to 0.40)
	p-value	0.49	0.62	0.40	0.68
Age group (n)		18-55 (39)
Spearman correlation	r (95% CI)	0.34 (0.014 to 0.60)	0.10 (-0.23 to 0.41)	0.24 (-0.093 to 0.52)	0.28 (-0.053 to 0.55)
	p-value	0.036	0.54	0.14	0.090
Age group (n)		56-69 (29)
Spearman correlation	r (95% CI)	0.019 (-0.36 to 0.39)	0.33 (-0.058 to 0.63)	0.37 (-0.014 to 0.65)	0.38 (0.007 to 0.66)
	p-value	0.92	0.085	0.052	0.041
Age group (n)		≥70 (40)
Spearman correlation	r (95% CI)	0.048 (-0.28 to 0.36)	0.006 (-0.32 to 0.33)	0.11 (-0.22 to 0.42)	-0.066 (-0.38 to 0.26)
	p-value	0.77	0.97	0.49	0.69
