# Supplementary material for: Age differences in immunity to human seasonal coronaviruses and the immunogenicity of ChAdOx1 nCoV-19 (AZD1222)
Source: eBioMedicine. 2025 Jul 16;118:105847. doi: 10.1016/j.ebiom.2025.105847 (PMC12284711; doi:10.1016/j.ebiom.2025.105847)
Supplement: Supplementary Table S5 [file mmc5.xlsx]

## Sheet: Supp table 5
Supplementary Table S5: Summary statistics for FcgR binding levels to HCoVs IgG at D0, D28 and D56 across the different age groups
FcgR	Age group	12-17		12-17		12-17		18-55		18-55		18-55
	Time Point and n. of samples	D0	n	D28	n	D56	n	D0	n	D28	n	D56	n
IIa (AU)	OC43 Median (IQR)	15.53 (7.67-26.47)	23	16.37 (9.52-25.23)	23	28.43 (15.21-44.19)	23	37.88 (25.22-55.17)	10	31.10 (18.08-40.96)	19	36.65 (20.90-66.20)	19
	HKU1 Median (IQR)	7.04 (4.56-15.44)	23	8.24 (4.70-15.49)	23	10.46 (5.38-18.72)	20	22.86 (13.81-35.37)	10	21.23 (8.04-26.20)	19	23.22 (8.17-33.03)	19
	229E Median (IQR)	6.04 (2.87-8.77)	23	4.39 (3.03-8.01)	23	5.52 (3.65-10.58)	16	17.27 (7.53-21.20)	10	11.02 (6.98-17.75)	19	12.63 (8.97-19.45)	19
	NL63 Median (IQR)	7.91 (5.10-10.14)	23	6.85 (5.03-8.88)	23	7.97 (6.22-10.83)	19	13.80 (6.94-18.37)	10	7.40 (2.74-13.71)	19	10.80 (4.80-15.37)	19
IIIa (AU)	OC43 Median (IQR)	9.03 (1.00-15.27)	23	8.00 (3.94-16.64)	23	11.53 (3.96-16.94)	23	19.99 (8.25-32.18)	10	23.59 (8.46-34.36)	19	24.49 (14.67-54.11)	19
	HKU1 Median (IQR)	1.00 (1.00-6.86)	23	1.00 (1.00-5.60)	23	1.00 (1.00-6.42)	23	17.28 (7.56-29.45)	10	9.31 (1.00-16.45)	19	8.63 (1.00-18.53)	19
	229E Median (IQR)	1.00 (1.00-1.00)	23	1.00 (1.00-1.00)	23	1.00 (1.00-1.00)	23	14.77 (6.26-18.44)	10	1.00 (1.00-6.42)	19	1.00 (1.00-6.74)	19
	NL63 Median (IQR)	1.00 (1.00-3.06)	23	1.00 (1.00-1.00)	23	1.00 (1.00-1.00)	23	1.00 (1.00-6.81)	10	1.00 (1.00-1.00)	19	1.00 (1.00-1.00)	19
IIb (AU)	OC43 Median (IQR)	16.05 (7.52-26.63)	23	20.09 (9.83-35.49)	23	19.04 (8.14-36.20)	22	33.96 (20.55-56.01)	10	28.83 (13.53-41.29)	19	31.35 (17.37-61.67)	19
	HKU1 Median (IQR)	5.62 (1.00-10.02)	23	6.29 (1.00-11.99)	23	9.01 (1.89-17.46)	20	20.21 (10.32-33.22)	10	18.49 (5.43-22.26)	19	18.09 (6.40-30.26)	19
	229E Median (IQR)	4.89 (1.00-7.59)	23	3.52 (1.00-5.94)	23	5.38 (1.00-10.20)	18	17.49 (8.18-21.46)	10	10.30 (5.71-16.44)	19	11.50 (7.64-18.57)	19
	NL63 Median (IQR)	4.60 (1.00-7.95)	23	4.72 (1.00-5.61)	23	6.42 (4.63-9.59)	17	10.59 (3.54-13.74)	10	5.72 (1.00-9.86)	19	6.65 (1.00-11.50)	19
IIIb (AU)	OC43 Median (IQR)	5.09 (1.00-7.76)	23	5.68 (1.00-9.30)	23	5.87 (1.00-10.04)	23	11.92 (1.00-19.68)	10	12.30 (1.00-24.87)	19	12.91 (1.00-35.75)	19
	HKU1 Median (IQR)	1.00 (1.00-1.00)	23	1.00 (1.00-1.00)	23	1.00 (1.00-1.00)	23	1.00 (1.00-8.86)	10	1.00 (1.00-7.39)	19	1.00 (1.00-8.72)	19
	229E Median (IQR)	1.00 (1.00-1.00)	23	1.00 (1.00-1.00)	23	1.00 (1.00-1.00)	23	1.00 (1.00-1.00)	10	1.00 (1.00-1.00)	19	1.00 (1.00-1.00)	19
	NL63 Median (IQR)	1.00 (1.00-1.00)	23	1.00 (1.00-1.00)	23	1.00 (1.00-1.00)	23	1.00 (1.00-1.00)	10	1.00 (1.00-1.00)	19	1.00 (1.00-1.00)	19
FcgR	Age group	56-69		56-69		56-69		≥70		≥70		≥70
	Time Point and n. of samples	D0	n	D28	n	D56	n	D0	n	D28	n	D56	n
IIa (AU)	OC43 Median (IQR)	66.64 (42.87-87.22)	10	50.34 (40.41-78.68)	20	44.96 (28.33-82.23)	20	37.05 (25.67-60.90)	10	44.50 (23.57-86.78)	20	40.58 (25.66-56.58)	20
	HKU1 Median (IQR)	23.96 (11.16-28.49)	10	26.12 (17.47-35.08)	20	24.99 (15.14-36.61)	20	19.01 (6.79-28.95)	10	16.14 (10.76-32.71)	20	17.48 (13.37-29.48)	20
	229E Median (IQR)	8.23 (1.00-22.59)	10	17.41 (10.71-25.55)	20	14.79 (10.45-22.07)	20	8.41 (1.00-15.86)	10	12.99 (8.70-19.36)	20	11.46 (5.24-20.58)	20
	NL63 Median (IQR)	6.10 (1.00-8.67)	10	10.53 (6.92-14.80)	20	8.59 (6.07-12.08)	20	5.29 (1.00-13.23)	10	6.79 (5.28-10.57)	20	5.38 (1.00-9.62)	20
IIIa (AU)	OC43 Median (IQR)	44.14 (27.03-49.35)	10	43.19 (29.30-62.19)	20	40.48 (21.02-62.76)	20	21.13 (12.53-39.34)	10	35.99 (17.87-62.81)	20	31.47 (12.66-47.53)	20
	HKU1 Median (IQR)	18.95 (5.75-23.28)	10	12.70 (8.17-18.34)	20	12.92 (8.16-21.16)	20	12.70 (1.00-22.12)	10	7.26 (1.00-14.84)	20	1.00 (1.00-13.43)	20
	229E Median (IQR)	6.88 (1.00-17.78)	10	1.00 (1.00-11.19)	20	1.00 (1.00-8.29)	20	5.86 (1.00-14.27)	10	1.00 (1.00-1.00)	20	1.00 (1.00-1.00)	20
	NL63 Median (IQR)	1.00 (1.00-1.00)	10	1.00 (1.00-1.00)	20	1.00 (1.00-1.00)	20	1.00 (1.00-2.57)	10	1.00 (1.00-1.00)	20	1.00 (1.00-1.00)	20
IIb (AU)	OC43 Median (IQR)	65.35 (39.83-80.72)	10	43.83 (31.26-66.60)	20	39.59 (23.52-73.60)	20	34.71 (22.43-59.16)	10	43.11 (21.75-71.60)	20	36.53 (21.91-54.61)	20
	HKU1 Median (IQR)	22.02 (8.41-26.67)	10	20.20 (10.43-28.37)	20	21.58 (11.15-30.14)	20	15.23 (3.90-25.43)	10	12.39 (7.59-29.11)	20	13.51 (9.05-25.02)	20
	229E Median (IQR)	8.85 (4.37-20.74)	10	12.63 (7.36-21.01)	20	12.42 (8.23-18.91)	20	8.78 (1.00-16.92)	10	12.23 (6.79-16.99)	20	10.57 (2.07-18.49)	20
	NL63 Median (IQR)	4.12 (1.00-5.77)	10	5.48 (3.58-7.95)	20	4.63 (1.69-7.21)	20	1.00 (1.00-10.69)	10	2.35 (1.00-7.72)	20	1.00 (1.00-5.79)	20
IIIb (AU)	OC43 Median (IQR)	33.13 (22.94-36.94)	10	34.13 (12.16-45.19)	20	27.51 (8.85-45.18)	20	13.87 (1.00-30.51)	10	28.48 (8.97-46.89)	20	18.41 (2.69-39.18)	20
	HKU1 Median (IQR)	1.00 (1.00-1.53)	10	1.00 (1.00-1.00)	20	1.00 (1.00-10.11)	20	1.00 (1.00-4.44)	10	1.00 (1.00-4.96)	20	1.00 (1.00-1.00)	20
	229E Median (IQR)	1.00 (1.00-1.64)	10	1.00 (1.00-1.00)	20	1.00 (1.00-1.00)	20	1.00 (1.00-1.00)	10	1.00 (1.00-1.00)	20	1.00 (1.00-1.00)	20
	NL63 Median (IQR)	1.00 (1.00-1.00)	10	1.00 (1.00-1.00)	20	1.00 (1.00-1.00)	20	1.00 (1.00-1.00)	10	1.00 (1.00-1.00)	20	1.00 (1.00-1.00)	20
