# Supplementary material for: Age differences in immunity to human seasonal coronaviruses and the immunogenicity of ChAdOx1 nCoV-19 (AZD1222)
Source: eBioMedicine. 2025 Jul 16;118:105847. doi: 10.1016/j.ebiom.2025.105847 (PMC12284711; doi:10.1016/j.ebiom.2025.105847)
Supplement: Supplementary Table S6 [file mmc6.xlsx]

## Sheet: Supp table 6
Supplementary Table S6:Spearman correlation of FcgR binding levels across different HCoVs with age
Antigen/FcgR	Time Point	n	Spearman r	95% CI	p-value		Antigen/FcgR	Time Point	n	Spearman r	95% CI	p-value
OC43_IIa	D0	53	0.48	0.23 to 0.67	0.000266499		229E_IIa	D0	53	0.12	-0.17 to 0.38	0.403529
OC43_IIa	D28	82	0.47	0.28 to 0.63	<0.0001		229E_IIa	D28	82	0.47	0.27 to 0.63	<0.0001
OC43_IIa	D56	82	0.21	-0.015 to 0.41	0.0594282		229E_IIa	D56	75	0.23	-0.00062 to 0.44	0.0443972
OC43_IIb	D0	53	0.46	0.21 to 0.65	0.000534553		229E_IIb	D0	53	0.25	-0.032 to 0.49	0.0728486
OC43_IIb	D28	82	0.34	0.13 to 0.52	0.00169023		229E_IIb	D28	82	0.47	0.27 to 0.62	<0.0001
OC43_IIb	D56	81	0.3	0.076 to 0.49	0.00746436		229E_IIb	D56	79	0.18	-0.057 to 0.39	0.125662
OC43_IIIa	D0	53	0.46	0.20 to 0.65	0.000608026		229E_IIIa	D0	53	0.35	0.081 to 0.57	0.0100604
OC43_IIIa	D28	82	0.49	0.30 to 0.65	<0.0001		229E_IIIa	D28	82	0.11	-0.12 to 0.32	0.335873
OC43_IIIa	D56	82	0.41	0.21 to 0.58	0.00011872		229E_IIIa	D56	82	0.098	-0.13 to 0.31	0.381919
OC43_IIIb	D0	53	0.43	0.17 to 0.63	0.00145047		229E_IIIb	D0	53	0.2	-0.083 to 0.45	0.152292
OC43_IIIb	D28	82	0.47	0.27 to 0.62	<0.0001		229E_IIIb	D28	82	0.085	-0.14 to 0.30	0.449793
OC43_IIIb	D56	82	0.36	0.15 to 0.54	0.000996774		229E_IIIb	D56	82	0.18	-0.044 to 0.39	0.10293
HKU1_IIa	D0	53	0.33	0.062 to 0.56	0.0145105		NL63_IIa	D0	53	-0.12	-0.38 to 0.17	0.405309
HKU1_IIa	D28	82	0.44	0.24 to 0.60	<0.0001		NL63_IIa	D28	82	0.17	-0.051 to 0.38	0.116659
HKU1_IIa	D56	79	0.3	0.075 to 0.49	0.00768988		NL63_IIa	D56	78	-0.17	-0.38 to 0.063	0.141497
HKU1_IIb	D0	53	0.33	0.063 to 0.56	0.0142297		NL63_IIb	D0	53	-0.053	-0.33 to 0.23	0.706993
HKU1_IIb	D28	82	0.41	0.20 to 0.58	0.000151556		NL63_IIb	D28	82	0.086	-0.14 to 0.30	0.444041
HKU1_IIb	D56	77	0.22	-0.0090 to 0.43	0.0526025		NL63_IIb	D56	76	-0.29	-0.49 to -0.058	0.012191
HKU1_IIIa	D0	53	0.37	0.11 to 0.59	0.0057435		NL63_IIIa	D0	53	-0.1	-0.37 to 0.18	0.464053
HKU1_IIIa	D28	82	0.27	0.052 to 0.47	0.0134288		NL63_IIIa	D28	82	-0.0081	-0.23 to 0.22	0.94253
HKU1_IIIa	D56	82	0.23	0.0057 to 0.43	0.0388222		NL63_IIIa	D56	82	-0.019	-0.24 to 0.20	0.863586
HKU1_IIIb	D0	53	0.12	-0.16 to 0.39	0.37966		NL63_IIIb	D0	53	-0.028	-0.30 to 0.25	0.843622
HKU1_IIIb	D28	82	0.12	-0.10 to 0.34	0.264583		NL63_IIIb	D28	82	NA	NA	NA
HKU1_IIIb	D56	82	0.12	-0.11 to 0.33	0.298546		NL63_IIIb	D56	82	NA	NA	NA
