# Supplementary material for: Age differences in immunity to human seasonal coronaviruses and the immunogenicity of ChAdOx1 nCoV-19 (AZD1222)
Source: eBioMedicine. 2025 Jul 16;118:105847. doi: 10.1016/j.ebiom.2025.105847 (PMC12284711; doi:10.1016/j.ebiom.2025.105847)
Supplement: Supplementary Table S7 [file mmc7.xlsx]

## Sheet: Supplementary table S7
Supplementary Table S7: Summary statistics for SCoV2 and HCoVs IgG responses in various countries (UK, Brazil and Kenya)
SCoV2
Country	Age Group	n	Median (IQR)				Median difference	95% CI	Fold Change - Median (95% CI)		Mann-Whitney U p value (18-55 vs 56-69) with Bonferroni correction
			D0		D28		D28		D28/D0		D0	D28	Fold change
UK	18-55	40	76.00 (29.50-178.50)		6187 (3699-11634)		2204	-916-5174	99.71 (64.99-141.9)		1.0	0.092	0.24
	56-69	30	76.00 (30.00-131.80)		3983 (1732-8529)				64.47 (18.62-91.30)
Brazil	18-55	82	60.50 (31.75-94.00)		7526 (4046-18602)		668	-2401-7313	176.50 (122.2-216.1)		1.0	0.15	0.24
	56-69	17	46.00 (32.50-88.50)		6858 (1225-9017)				55.66 (13.90-247.6)
Kenya	18-55	92	228.0 (82.25-3254)		30212 (6824-95386)		NA	NA	42.02 (32.65-84.11)		NA
OC43
Country	Age Group	n	IgG titre - Median (IQR)				Fold Change - Median (95% CI)		Mann-Whitney U p value (18-55 vs 56-69) with Bonferroni correction			Spearman correlation D28 OC43 IgG vs D28 SCoV2 IgG		Spearman correlation D0 OC43 IgG vs D28 SCoV2 IgG
			D0		D28		D28/D0		D0	D28	Fold change	r (95% CI)	p value	r (95% CI)	p value
UK	18-55	40	37300 (23689-75814)		44467 (29697-90899)		1.17 (1.07-1.31)		0.11	0.30	0.50	0.45 (0.15 to 0.67)	0.0034	0.33 (0.01 to 0.59)	0.038
	56-69	30	29848 (14730-37062)		36067 (23111-59910)		1.23 (1.13-1.34)					0.30 (-0.08 to 0.61)	0.10	0.02 (-0.35 to 0.39)	0.91
Brazil	18-55	82	56210 (34379-80409)		67554 (50846-93604)		1.22 (1.11-1.28)		0.016	0.32	0.10	0.21 (-0.01 to 0.41)	0.058	0.19 (-0.04 to 0.39)	0.095
	56-69	17	32692 (16461-61934)		58870 (22326-85956)		1.62 (1.01-2.06)					0.20 (-0.32 to 0.63)	0.43	0.16 (-0.36 to 0.61)	0.53
Kenya	18-55	92	28244 (17735-61634)		31303 (17506-60305)		0.97 (0.88-1.16)		NA			0.24 (0.03 to 0.43)	0.022	0.13 (-0.08 to 0.33)	0.22
HKU1
Country	Age Group	n	IgG titre - Median (IQR)				Fold Change - Median (95% CI)		Mann-Whitney U p value (18-55 vs 56-69) with Bonferroni correction			Spearman correlation D28 HKU1 IgG vs D28 SCoV2 IgG		Spearman correlation D0 HKU1 IgG vs D28 SCoV2 IgG
			D0		D28		D28/D0		D0	D28	Fold change	r (95% CI)	p value	r (95% CI)	p value
UK	18-55	40	9674 (3717-21943)		11605 (4414-21050)		1.10 (0.99-1.14)		1.0	1.0	0.40	0.15 (-0.18 to 0.45)	0.35	0.11 (-0.22 to 0.41)	0.52
	56-69	30	10241 (5011-15476)		11722 (6359-18856)		1.17 (1.08-1.23)					0.42 (0.05 to 0.68)	0.022	0.33 (-0.04 to 0.63)	0.071
Brazil	18-55	82	13457 (7263-24352)		15266 (9390-26364)		1.27 (1.10-1.36)		1.0	1.0	0.28	0.21 (-0.01 to 0.42)	0.055	0.14 (-0.09 to 0.35)	0.21
	56-69	17	11720 (6189-22502)		14573 (12014-30158)		1.43 (1.17-1.88)					0.51 (0.03 to 0.80)	0.030	0.29 (-0.24 to 0.68)	0.26
Kenya	18-55	92	12730 (5231-23173)		10732 (4781-21599)		0.90 (0.77-1.05)		NA			0.22 (0.01 to 0.41)	0.039	0.22 (0.01 to 0.41)	0.035
229E
Country	Age Group	n	IgG titre - Median (IQR)				Fold Change - Median (95% CI)		Mann-Whitney U p value (18-55 vs 56-69) with Bonferroni correction			Spearman correlation D28 229E IgG vs D28 SCoV2 IgG		Spearman correlation D0 229E IgG vs D28 SCoV2 IgG
			D0		D28		D28/D0		D0	D28	Fold change	r (95% CI)	p value	r (95% CI)	p value
UK	18-55	40	23591 (13567-55419)		22125 (13210-51877)		0.97 (0.91-1.03)		0.56	1.0	0.00080	0.23 (-0.10 to 0.51)	0.15	0.23 (-0.10 to 0.51)	0.16
	56-69	30	19065 (10320-52629)		19389 (13454-58260)		1.13 (1.05-1.27)					0.38 (0.01 to 0.66)	0.039	0.32 (-0.06 to 0.62)	0.085
Brazil	18-55	82	35208 (18128-54345)		36464 (21295-60104)		1.05 (0.97-1.16)		0.00020	0.0018	0.030	0.26 (0.04 to 0.46)	0.019	0.19 (-0.04 to 0.39)	0.095
	56-69	17	11720 (6189-22502)		14573 (12014-30158)		1.45 (1.09-1.66)					0.14 (-0.37 to 0.60)	0.50	-0.01 (-0.50 to 0.48)	0.97
Kenya	18-55	92	14222 (6968-29309)		13482 (7490-21282)		0.91 (0.81-0.97)		NA			0.14 (-0.07 to 0.34)	0.18	0.003 (-0.21 to 0.21)	0.98
NL63
Country	Age Group	n	IgG titre - Median (IQR)				Fold Change - Median (95% CI)		Mann-Whitney U p value (18-55 vs 56-69) with Bonferroni correction			Spearman correlation D28 NL63 IgG vs D28 SCoV2 IgG		Spearman correlation D0 NL63 IgG vs D28 SCoV2 IgG
			D0		D28		D28/D0		D0	D28	Fold change	r (95% CI)	p value	r (95% CI)	p value
UK	18-55	40	3336 (2331-9463)		3807 (2266-10563)		0.98 (0.95-1.03)		0.11	0.62	0.00020	0.26 (-0.07 to 0.53)	0.11	0.27 (-0.05 to 0.55)	0.087
	56-69	30	2967 (1504-3937)		3561 (2040-4790)		1.17 (1.08-1.31)					0.39 (0.03 to 0.67)	0.031	0.36 (-0.01 to 0.64)	0.052
Brazil	18-55	82	3556 (2108-7827)		4044 (2344-8362)		1.08 (0.95-1.21)		1.0	1.0	0.012	0.13 (-0.10 to 0.34)	0.26	0.07 (-0.16 to 0.29)	0.54
	56-69	17	4136 (1817-6851)		5787 (1937-9311)		1.54 (1.18-1.83)					0.49 (0.0002 to 0.79)	0.047	0.46 (-0.05 to 0.77)	0.068
Kenya	18-55	92	2827 (1586-6255)		2873 (1455-5491)		0.94 (0.84-1.08)		NA			0.01 (-0.20 to 0.22)	0.90	-0.02 (-0.23 to 0.19)	0.86
